# Supplementary material for: Identification of vitamin B12 producing bacteria based on the presence of bluB/cobT2 homologues
Source: Biotechnol Lett. 2023 Mar 13;45(4):563–72. doi: 10.1007/s10529-023-03362-2 (PMC10038948; doi:10.1007/s10529-023-03362-2)
Supplement: Supplementary file 2 — Supplementary file2 (XLSX 10 KB) [file 10529_2023_3362_MOESM2_ESM.xlsx]

## Sheet: Tabelle1
Results on the accuracy of the method determined through recovery by spiking of five different commercially available vitamin B12 supplements
	recovery, measurement 1	recovery, measurement 2	recovery, measurement 3	Mean	SD	RSD %
B12 Vita Energie Doppelherz	99.943	99.3484	96.4228	98.5714	1.88432	1.91163
B12 Tropfen Ackermann	101.763	104.688	103.707	103.386	1.48899	1.44022		recovery 94,4-103,4%
B12 Vita-Kick Tetesept	100.634	101.667	102.468	101.59	0.919122	0.90474		RSD<5%
Vitasprint B12	98.624	94.1132	90.3465	94.3612	4.14432	4.39197
Tabletten Doppelherz	104.859	100.884	103.749	103.164	2.05144	1.98853
