# Supplementary material for: Identification of vitamin B12 producing bacteria based on the presence of bluB/cobT2 homologues
Source: Biotechnol Lett. 2023 Mar 13;45(4):563–72. doi: 10.1007/s10529-023-03362-2 (PMC10038948; doi:10.1007/s10529-023-03362-2)
Supplement: Supplementary file 3 — Supplementary file3 (XLSX 98 KB) [file 10529_2023_3362_MOESM3_ESM.xlsx]

## Sheet: Tabelle4
Description	Scientific Name	Query Cover	E value	Per. Ident	Accession	Randomly selected for further investigation
5,6-dimethylbenzimidazole synthase [Propionibacteriaceae bacterium]	Propionibacteriaceae bacterium	0.96	0.0	74.09%	MBE6477127.1
5,6-dimethylbenzimidazole synthase [Actinomadura lepetitiana]	Actinomadura lepetitiana	0.31	4e-94	73.85%	NDU78420.1
5,6-dimethylbenzimidazole synthase [Cutibacterium acnes subsp. acnes]	Cutibacterium acnes subsp. acnes	0.28	3e-85	73.74%	MCQ8207980.1
5,6-dimethylbenzimidazole synthase [Propioniciclava flava]	Propioniciclava flava	0.96	0.0	70.22%	WP_129458235.1
5,6-dimethylbenzimidazole synthase [Dermacoccus nishinomiyaensis]	Dermacoccus nishinomiyaensis	0.38	4e-108	68.49%	PZO99793.1
5,6-dimethylbenzimidazole synthase [Phycicoccus endophyticus]	Phycicoccus endophyticus	0.34	5e-87	67.12%	WP_187566812.1
5,6-dimethylbenzimidazole synthase [Phycicoccus elongatus]	Phycicoccus elongatus	0.4	2e-104	63.49%	WP_084310845.1
5,6-dimethylbenzimidazole synthase [Nocardioides massiliensis]	Nocardioides massiliensis	0.38	5e-98	61.98%	WP_181642034.1
5,6-dimethylbenzimidazole synthase [Blastococcus sp. DSM 46838]	Blastococcus sp. DSM 46838	0.31	9e-76	61.93%	SFF60801.1
cob(II)yrinic acid a,c-diamide reductase [Cutibacterium acnes HL001PA1]	Cutibacterium acnes HL001PA1	0.42	4e-100	61.60%	EFS86906.1
5,6-dimethylbenzimidazole synthase [Blastococcus sp. DSM 46838]	Blastococcus sp. DSM 46838	0.31	4e-76	61.31%	WP_217640808.1
cobalamin biosynthesis protein BluB [Cutibacterium acnes JCM 18918]	Cutibacterium acnes JCM 18918	0.42	2e-98	61.22%	GAE76028.1
5,6-dimethylbenzimidazole synthase [Cutibacterium sp.]	Cutibacterium sp.	0.53	5e-127	60.18%	MCA3773361.1
cobalamin biosynthesis protein BluB [Cutibacterium acnes JCM 18909]	Cutibacterium acnes JCM 18909	0.54	6e-131	60.06%	GAE66985.1
5,6-dimethylbenzimidazole synthase [Cutibacterium acnes]	Cutibacterium acnes	0.61	1e-147	59.54%	MBZ0240698.1
5,6-dimethylbenzimidazole synthase [Propionimicrobium lymphophilum]	Propionimicrobium lymphophilum	0.95	0.0	59.40%	WP_016454989.1
5,6-dimethylbenzimidazole synthase [Propionimicrobium lymphophilum]	Propionimicrobium lymphophilum	0.95	0.0	59.23%	WP_028821699.1
5,6-dimethylbenzimidazole synthase [Propionimicrobium sp. BV2F7]	Propionimicrobium sp. BV2F7	0.95	0.0	59.23%	WP_024111196.1
5,6-dimethylbenzimidazole synthase [Cutibacterium avidum]	Cutibacterium avidum	0.8	0.0	59.16%	WP_021108585.1
cob(II)yrinic acid a,c-diamide reductase [Cutibacterium modestum HL037PA2]	Cutibacterium modestum HL037PA2	0.91	0.0	58.92%	EFS74961.1
TPA: 5,6-dimethylbenzimidazole synthase [Cutibacterium acnes]	Cutibacterium acnes	0.89	0.0	58.90%	HCW41993.1
5,6-dimethylbenzimidazole synthase [Modestobacter altitudinis]	Modestobacter altitudinis	0.96	0.0	58.77%	WP_138757123.1
TPA: 5,6-dimethylbenzimidazole synthase [Cutibacterium acnes]	Cutibacterium acnes	0.87	0.0	58.76%	HAP97890.1
5,6-dimethylbenzimidazole synthase [Acidipropionibacterium timonense]	Acidipropionibacterium timonense	0.95	0.0	58.73%	WP_245306460.1
5,6-dimethylbenzimidazole synthase [Propionibacteriaceae bacterium]	Propionibacteriaceae bacterium	0.47	6e-110	58.72%	MCP3886037.1
5,6-dimethylbenzimidazole synthase [Cutibacterium avidum]	Cutibacterium avidum	0.94	0.0	58.66%	OCK15474.1
5,6-dimethylbenzimidazole synthase [Cutibacterium acnes]	Cutibacterium acnes	0.91	0.0	58.57%	WP_236732567.1
5,6-dimethylbenzimidazole synthase [Cutibacterium acnes]	Cutibacterium acnes	0.91	0.0	58.57%	OAY02838.1
5,6-dimethylbenzimidazole synthase [Cutibacterium acnes]	Cutibacterium acnes	0.9	0.0	58.52%	WP_202904596.1
5,6-dimethylbenzimidazole synthase [Cutibacterium acnes]	Cutibacterium acnes	0.9	0.0	58.52%	WP_235693404.1
5,6-dimethylbenzimidazole synthase [Cutibacterium acnes]	Cutibacterium acnes	0.9	0.0	58.52%	WP_235694213.1
5,6-dimethylbenzimidazole synthase [Austwickia chelonae]	Austwickia chelonae	0.96	0.0	58.46%	WP_006501272.1
phosphoribosyltransferase [Cutibacterium acnes]	Cutibacterium acnes	0.88	0.0	58.41%	KEY37565.1
5,6-dimethylbenzimidazole synthase [Tessaracoccus timonensis]	Tessaracoccus timonensis	0.96	0.0	58.39%	WP_108870766.1
5,6-dimethylbenzimidazole synthase [Cutibacterium acnes]	Cutibacterium acnes	0.9	0.0	58.35%	WP_235694796.1
putative nicotinate-nucleotide--dimethylbenzimidazole phosphoribosyltransferase [Cutibacterium acnes HL078PA1]	Cutibacterium acnes HL078PA1	0.81	0.0	58.24%	EFT52708.1
5,6-dimethylbenzimidazole synthase [Cutibacterium avidum]	Cutibacterium avidum	0.95	0.0	58.05%	OIJ78519.1
5,6-dimethylbenzimidazole synthase [Cutibacterium avidum]	Cutibacterium avidum	0.97	0.0	57.94%	WP_081302557.1
5,6-dimethylbenzimidazole synthase [Cutibacterium avidum]	Cutibacterium avidum	0.97	0.0	57.94%	WP_016667445.1
5,6-dimethylbenzimidazole synthase [Cutibacterium avidum]	Cutibacterium avidum	0.95	0.0	57.89%	OIJ80864.1
5,6-dimethylbenzimidazole synthase [Cutibacterium acnes]	Cutibacterium acnes	0.64	1e-147	57.78%	WP_115890276.1
5,6-dimethylbenzimidazole synthase [Cutibacterium porci]	Cutibacterium porci	0.97	0.0	57.77%	MSS45693.1
5,6-dimethylbenzimidazole synthase [Cutibacterium avidum]	Cutibacterium avidum	0.97	0.0	57.77%	WP_117189557.1
5,6-dimethylbenzimidazole synthase [Cutibacterium avidum]	Cutibacterium avidum	0.97	0.0	57.77%	WP_252908301.1
5,6-dimethylbenzimidazole synthase [Cutibacterium avidum]	Cutibacterium avidum	0.97	0.0	57.77%	WP_221268989.1
5,6-dimethylbenzimidazole synthase [Cutibacterium avidum]	Cutibacterium avidum	0.97	0.0	57.77%	WP_004811644.1
5,6-dimethylbenzimidazole synthase [Cutibacterium avidum]	Cutibacterium avidum	0.95	0.0	57.72%	OIJ81557.1
nicotinate-nucleotide--dimethylbenzimidazole phosphoribosyltransferase [Modestobacter versicolor]	Modestobacter versicolor	0.96	0.0	57.62%	MBB3677401.1
5,6-dimethylbenzimidazole synthase [Flexivirga sp. MI-S11]	Flexivirga sp. MI-S11	0.9	0.0	57.57%	WP_265447324.1
TPA: 5,6-dimethylbenzimidazole synthase [Dermacoccus sp.]	Dermacoccus sp.	0.49	7e-112	57.54%	HCQ19552.1
5,6-dimethylbenzimidazole synthase [Cutibacterium avidum]	Cutibacterium avidum	0.97	0.0	57.52%	WP_015582868.1
5,6-dimethylbenzimidazole synthase [Cutibacterium avidum]	Cutibacterium avidum	0.97	0.0	57.52%	WP_023032615.1
cob(II)yrinic acid a,c-diamide reductase [Cutibacterium acnes HL082PA2]	Cutibacterium acnes HL082PA2	0.9	0.0	57.39%	EFT10944.1
5,6-dimethylbenzimidazole synthase [Janibacter cremeus]	Janibacter cremeus	0.96	0.0	57.38%	WP_185990096.1
5,6-dimethylbenzimidazole synthase [Cutibacterium avidum]	Cutibacterium avidum	0.97	0.0	57.35%	WP_081352163.1
5,6-dimethylbenzimidazole synthase [Modestobacter versicolor]	Modestobacter versicolor	0.97	0.0	57.35%	WP_221203804.1
5,6-dimethylbenzimidazole synthase [Cutibacterium avidum]	Cutibacterium avidum	0.94	0.0	57.31%	AOG29210.1
5,6-dimethylbenzimidazole synthase [Cutibacterium acnes]	Cutibacterium acnes	0.96	0.0	57.31%	WP_254975040.1
5,6-dimethylbenzimidazole synthase [Cutibacterium acnes]	Cutibacterium acnes	0.96	0.0	57.31%	WP_117024600.1
5,6-dimethylbenzimidazole synthase [Cutibacterium modestum]	Cutibacterium modestum	0.97	0.0	57.28%	WP_253693829.1
5,6-dimethylbenzimidazole synthase [Cutibacterium avidum]	Cutibacterium avidum	0.97	0.0	57.28%	WP_202725202.1
5,6-dimethylbenzimidazole synthase [Cutibacterium porci]	Cutibacterium porci	0.98	0.0	57.28%	WP_154563007.1
5,6-dimethylbenzimidazole synthase [Cutibacterium avidum]	Cutibacterium avidum	0.97	0.0	57.19%	WP_081353587.1
5,6-dimethylbenzimidazole synthase [Tessaracoccus sp. OH4464_COT-324]	Tessaracoccus sp. OH4464_COT-324	0.95	0.0	57.17%	WP_125170742.1
5,6-dimethylbenzimidazole synthase [Cutibacterium acnes]	Cutibacterium acnes	0.96	0.0	57.14%	WP_100100922.1
5,6-dimethylbenzimidazole synthase [Cutibacterium acnes]	Cutibacterium acnes	0.96	0.0	57.14%	WP_002551064.1
5,6-dimethylbenzimidazole synthase [Cutibacterium acnes]	Cutibacterium acnes	0.96	0.0	57.14%	WP_002544818.1
5,6-dimethylbenzimidazole synthase [Cutibacterium]	Cutibacterium	0.96	0.0	57.14%	WP_002515596.1
5,6-dimethylbenzimidazole synthase [Cutibacterium acnes]	Cutibacterium acnes	0.96	0.0	57.14%	WP_197089118.1
5,6-dimethylbenzimidazole synthase [Cutibacterium acnes]	Cutibacterium acnes	0.96	0.0	57.14%	WP_235694500.1
phosphoribosyltransferase [Cutibacterium acnes 6609]	Cutibacterium acnes 6609	0.96	0.0	57.14%	AEH29279.1
5,6-dimethylbenzimidazole synthase [Cutibacterium acnes]	Cutibacterium acnes	0.96	0.0	57.14%	WP_254943345.1
5,6-dimethylbenzimidazole synthase [Cutibacterium acnes]	Cutibacterium acnes	0.96	0.0	57.14%	WP_002523890.1
5,6-dimethylbenzimidazole synthase [Cutibacterium acnes]	Cutibacterium acnes	0.96	0.0	57.14%	MCD1061047.1
5,6-dimethylbenzimidazole synthase [Cutibacterium acnes]	Cutibacterium acnes	0.96	0.0	57.14%	WP_002547673.1
phosphoribosyltransferase [Cutibacterium acnes PRP-38]	Cutibacterium acnes PRP-38	0.96	0.0	57.14%	EIA10951.1
5,6-dimethylbenzimidazole synthase [Cutibacterium acnes]	Cutibacterium acnes	0.96	0.0	57.14%	REB74147.1
5,6-dimethylbenzimidazole synthase [Cutibacterium acnes]	Cutibacterium acnes	0.96	0.0	57.14%	MCD1063409.1
5,6-dimethylbenzimidazole synthase [Cutibacterium acnes]	Cutibacterium acnes	0.96	0.0	57.14%	WP_032505569.1
5,6-dimethylbenzimidazole synthase [Metallococcus carri]	Metallococcus carri	0.96	0.0	57.14%	NHN54682.1
5,6-dimethylbenzimidazole synthase [Cutibacterium avidum]	Cutibacterium avidum	0.96	0.0	57.14%	WP_081314506.1
5,6-dimethylbenzimidazole synthase [Cutibacterium modestum]	Cutibacterium modestum	0.97	0.0	57.12%	WP_007433757.1
5,6-dimethylbenzimidazole synthase [Cutibacterium modestum]	Cutibacterium modestum	0.97	0.0	57.12%	WP_122787889.1
5,6-dimethylbenzimidazole synthase [Cutibacterium namnetense]	Cutibacterium namnetense	0.98	0.0	57.07%	WP_115938035.1
5,6-dimethylbenzimidazole synthase [Cutibacterium namnetense]	Cutibacterium namnetense	0.98	0.0	57.07%	WP_153023075.1
5,6-dimethylbenzimidazole synthase [Cutibacterium namnetense]	Cutibacterium namnetense	0.98	0.0	57.07%	WP_002548940.1
5,6-dimethylbenzimidazole synthase [Cutibacterium namnetense]	Cutibacterium namnetense	0.98	0.0	57.07%	WP_108773087.1
phosphoribosyltransferase [Cutibacterium acnes HL201PA1]	Cutibacterium acnes HL201PA1	0.96	0.0	57.07%	KFC17238.1
5,6-dimethylbenzimidazole synthase [Modestobacter excelsi]	Modestobacter excelsi	0.96	0.0	57.05%	WP_138731942.1
5,6-dimethylbenzimidazole synthase [Cutibacterium avidum]	Cutibacterium avidum	0.97	0.0	57.03%	WP_081351446.1
5,6-dimethylbenzimidazole synthase [Janibacter indicus]	Janibacter indicus	0.89	4e-180	57.02%	APH01042.1
5,6-dimethylbenzimidazole synthase [Cutibacterium acnes]	Cutibacterium acnes	0.96	0.0	56.98%	WP_235694878.1
5,6-dimethylbenzimidazole synthase [Cutibacterium acnes]	Cutibacterium acnes	0.96	0.0	56.98%	WP_098827407.1
5,6-dimethylbenzimidazole synthase [Cutibacterium acnes]	Cutibacterium acnes	0.96	0.0	56.98%	WP_225070171.1
5,6-dimethylbenzimidazole synthase [Cutibacterium acnes]	Cutibacterium acnes	0.96	0.0	56.98%	WP_002534467.1
5,6-dimethylbenzimidazole synthase [Cutibacterium acnes]	Cutibacterium acnes	0.96	0.0	56.98%	WP_002520456.1
5,6-dimethylbenzimidazole synthase [Cutibacterium acnes]	Cutibacterium acnes	0.96	0.0	56.98%	WP_261019046.1
5,6-dimethylbenzimidazole synthase [Cutibacterium acnes]	Cutibacterium acnes	0.96	0.0	56.98%	WP_002526279.1
5,6-dimethylbenzimidazole synthase [Cutibacterium acnes]	Cutibacterium acnes	0.96	0.0	56.98%	WP_138223435.1
5,6-dimethylbenzimidazole synthase [Cutibacterium acnes]	Cutibacterium acnes	0.96	0.0	56.98%	WP_002542059.1
5,6-dimethylbenzimidazole synthase [Cutibacterium acnes]	Cutibacterium acnes	0.96	0.0	56.98%	WP_261175776.1
5,6-dimethylbenzimidazole synthase [Cutibacterium sp.]	Cutibacterium sp.	0.96	0.0	56.98%	MBR2580567.1
5,6-dimethylbenzimidazole synthase [Cutibacterium acnes]	Cutibacterium acnes	0.96	0.0	56.98%	WP_002525846.1
5,6-dimethylbenzimidazole synthase [Cutibacterium acnes]	Cutibacterium acnes	0.89	0.0	56.86%	PZQ73269.1
5,6-dimethylbenzimidazole synthase [Janibacter indicus]	Janibacter indicus	0.89	0.0	56.84%	QOK24513.1
5,6-dimethylbenzimidazole synthase [Geodermatophilus siccatus]	Geodermatophilus siccatus	0.96	0.0	56.84%	WP_091220881.1
5,6-dimethylbenzimidazole synthase [Cutibacterium acnes]	Cutibacterium acnes	0.96	0.0	56.81%	WP_261157909.1
5,6-dimethylbenzimidazole synthase [Modestobacter marinus]	Modestobacter marinus	0.91	0.0	56.79%	WP_261326448.1
5,6-dimethylbenzimidazole synthase [Janibacter endophyticus]	Janibacter endophyticus	0.91	0.0	56.77%	WP_204144609.1
5,6-dimethylbenzimidazole synthase [Janibacter massiliensis]	Janibacter massiliensis	0.96	0.0	56.74%	WP_234354220.1
5,6-dimethylbenzimidazole synthase [Geodermatophilus dictyosporus]	Geodermatophilus dictyosporus	0.82	2e-149	56.73%	WP_244524295.1
5,6-dimethylbenzimidazole synthase [Calidifontibacter indicus]	Calidifontibacter indicus	0.96	0.0	56.72%	WP_115921595.1	a
5,6-dimethylbenzimidazole synthase [Janibacter hoylei]	Janibacter hoylei	0.96	0.0	56.72%	WP_259909034.1
5,6-dimethylbenzimidazole synthase [Janibacter terrae]	Janibacter terrae	0.95	0.0	56.69%	WP_068422294.1
5,6-dimethylbenzimidazole synthase [Austwickia sp.]	Austwickia sp.	0.94	0.0	56.67%	QQS01037.1
5,6-dimethylbenzimidazole synthase [Yimella sp. RIT 621]	Yimella sp. RIT 621	0.96	0.0	56.60%	WP_129624475.1
5,6-dimethylbenzimidazole synthase [Kytococcus sp.]	Kytococcus sp.	0.89	3e-178	56.58%	MBA4083590.1
5,6-dimethylbenzimidazole synthase [Janibacter anophelis]	Janibacter anophelis	0.66	9e-142	56.56%	WP_114202497.1
5,6-dimethylbenzimidazole synthase [Janibacter hoylei]	Janibacter hoylei	0.96	0.0	56.55%	WP_128276825.1
5,6-dimethylbenzimidazole synthase [Janibacter sp. YB324]	Janibacter sp. YB324	0.91	0.0	56.52%	QNF95764.1
5,6-dimethylbenzimidazole synthase [Knoellia subterranea]	Knoellia subterranea	0.96	0.0	56.51%	WP_245617277.1
5,6-dimethylbenzimidazole synthase [Geodermatophilus normandii]	Geodermatophilus normandii	0.85	1e-173	56.51%	WP_163477771.1
5,6-dimethylbenzimidazole synthase [Austwickia chelonae]	Austwickia chelonae	0.96	0.0	56.49%	WP_116113064.1
5,6-dimethylbenzimidazole synthase [Janibacter indicus]	Janibacter indicus	0.96	0.0	56.38%	WP_234993689.1
5,6-dimethylbenzimidazole synthase [Luteococcus japonicus]	Luteococcus japonicus	0.96	0.0	56.34%	WP_123574656.1
cob(II)yrinic acid a,c-diamide reductase [Modestobacter roseus]	Modestobacter roseus	0.68	1e-146	56.34%	TWH74922.1
5,6-dimethylbenzimidazole synthase [Cutibacterium acnes]	Cutibacterium acnes	0.96	0.0	56.24%	WP_002513768.1
5,6-dimethylbenzimidazole synthase [Cutibacterium acnes]	Cutibacterium acnes	0.96	0.0	56.24%	WP_032509020.1
5,6-dimethylbenzimidazole synthase [Cutibacterium]	Cutibacterium	0.96	0.0	56.24%	WP_197089089.1
5,6-dimethylbenzimidazole synthase [Cutibacterium acnes]	Cutibacterium acnes	0.96	0.0	56.24%	WP_098816362.1
5,6-dimethylbenzimidazole synthase [Frankiales bacterium]	Frankiales bacterium	0.47	2e-104	56.23%	TAL13286.1
5,6-dimethylbenzimidazole synthase [Janibacter anophelis]	Janibacter anophelis	0.96	0.0	56.22%	WP_068312336.1
5,6-dimethylbenzimidazole synthase [Janibacter sp. YB324]	Janibacter sp. YB324	0.96	0.0	56.22%	WP_223277789.1
5,6-dimethylbenzimidazole synthase [Janibacter sp. CX7]	Janibacter sp. CX7	0.96	0.0	56.22%	WP_255185840.1
5,6-dimethylbenzimidazole synthase [Modestobacter italicus]	Modestobacter italicus	0.96	0.0	56.22%	WP_222195740.1
5,6-dimethylbenzimidazole synthase [Janibacter indicus]	Janibacter indicus	0.96	0.0	56.22%	WP_072624201.1
5,6-dimethylbenzimidazole synthase [Modestobacter muralis]	Modestobacter muralis	0.95	0.0	56.13%	WP_246214694.1
5,6-dimethylbenzimidazole synthase [Raineyella antarctica]	Raineyella antarctica	0.96	0.0	56.12%	WP_245703061.1	a
cob(II)yrinic acid a,c-diamide reductase [Geodermatophilus dictyosporus]	Geodermatophilus dictyosporus	0.91	6e-167	56.10%	SFP66077.1
5,6-dimethylbenzimidazole synthase [Cutibacterium acnes]	Cutibacterium acnes	0.96	0.0	56.07%	MBU5171242.1
5,6-dimethylbenzimidazole synthase [Cutibacterium acnes]	Cutibacterium acnes	0.96	0.0	56.07%	WP_235693715.1
5,6-dimethylbenzimidazole synthase [Cutibacterium acnes]	Cutibacterium acnes	0.96	0.0	56.07%	MCD1048460.1
5,6-dimethylbenzimidazole synthase [Cutibacterium acnes]	Cutibacterium acnes	0.96	0.0	56.07%	WP_235698844.1
5,6-dimethylbenzimidazole synthase [Yimella sp. NH-Cas1]	Yimella sp. NH-Cas1	0.96	0.0	56.05%	WP_239702671.1
5,6-dimethylbenzimidazole synthase [Yimella lutea]	Yimella lutea	0.96	0.0	56.05%	WP_141927336.1	a
5,6-dimethylbenzimidazole synthase [Janibacter indicus]	Janibacter indicus	0.96	0.0	56.05%	WP_226283053.1
5,6-dimethylbenzimidazole synthase [Modestobacter muralis]	Modestobacter muralis	0.96	0.0	56.05%	NEK93750.1
5,6-dimethylbenzimidazole synthase [Luteococcus japonicus]	Luteococcus japonicus	0.96	0.0	56.01%	WP_094764655.1
5,6-dimethylbenzimidazole synthase [Janibacter melonis]	Janibacter melonis	0.51	2e-114	56.00%	WP_225985986.1
5,6-dimethylbenzimidazole synthase [Geodermatophilus bullaregiensis]	Geodermatophilus bullaregiensis	0.9	5e-165	55.99%	WP_204694805.1
5,6-dimethylbenzimidazole synthase [Geodermatophilus poikilotrophus]	Geodermatophilus poikilotrophus	0.96	0.0	55.96%	WP_091445970.1
TPA: 5,6-dimethylbenzimidazole synthase [Candidatus Janibacter merdipullorum]	Candidatus Janibacter merdipullorum	0.91	0.0	55.90%	HIZ98427.1
5,6-dimethylbenzimidazole synthase [Janibacter sp. Soil728]	Janibacter sp. Soil728	0.96	0.0	55.89%	WP_055992126.1
TPA: 5,6-dimethylbenzimidazole synthase [Candidatus Luteococcus avicola]	Candidatus Luteococcus avicola	0.96	0.0	55.81%	HIW29226.1
5,6-dimethylbenzimidazole synthase [Modestobacter sp. L9-4]	Modestobacter sp. L9-4	0.96	0.0	55.81%	WP_237491941.1
5,6-dimethylbenzimidazole synthase [Flexivirga aerilata]	Flexivirga aerilata	0.96	0.0	55.79%	WP_171156720.1
5,6-dimethylbenzimidazole synthase [Janibacter limosus]	Janibacter limosus	0.91	0.0	55.73%	QBF47964.1
5,6-dimethylbenzimidazole synthase [Geodermatophilus amargosae]	Geodermatophilus amargosae	0.96	0.0	55.72%	WP_245784904.1
cob(II)yrinic acid a,c-diamide reductase [Knoellia remsis]	Knoellia remsis	0.96	0.0	55.70%	PRY63387.1
5,6-dimethylbenzimidazole synthase [unclassified Blastococcus]	unclassified Blastococcus	0.92	0.0	55.67%	WP_236826274.1
5,6-dimethylbenzimidazole synthase [Tetrasphaera sp.]	Tetrasphaera sp.	0.96	0.0	55.67%	MBK8728273.1
5,6-dimethylbenzimidazole synthase [Phycicoccus sp.]	Phycicoccus sp.	0.96	0.0	55.67%	MCO5302094.1
5,6-dimethylbenzimidazole synthase [Geodermatophilus pulveris]	Geodermatophilus pulveris	0.96	0.0	55.65%	WP_089305921.1
5,6-dimethylbenzimidazole synthase [Geodermatophilus obscurus]	Geodermatophilus obscurus	0.96	0.0	55.61%	WP_012950996.1
5,6-dimethylbenzimidazole synthase [Phycicoccus sp.]	Phycicoccus sp.	0.98	0.0	55.57%	MBP6995902.1
5,6-dimethylbenzimidazole synthase [Tetrasphaera sp.]	Tetrasphaera sp.	0.96	0.0	55.56%	MCB1238441.1
5,6-dimethylbenzimidazole synthase [Modestobacter roseus]	Modestobacter roseus	0.96	0.0	55.56%	WP_153359441.1
5,6-dimethylbenzimidazole synthase [Janibacter limosus]	Janibacter limosus	0.96	0.0	55.56%	WP_242612747.1
5,6-dimethylbenzimidazole synthase [Janibacter limosus]	Janibacter limosus	0.96	0.0	55.56%	WP_068265467.1
5,6-dimethylbenzimidazole synthase [Janibacter terrae]	Janibacter terrae	0.94	0.0	55.56%	WP_068325093.1
5,6-dimethylbenzimidazole synthase [Knoellia sinensis]	Knoellia sinensis	0.96	0.0	55.54%	WP_035916832.1
cob(II)yrinic acid a,c-diamide reductase [Geodermatophilus pulveris]	Geodermatophilus pulveris	0.95	8e-179	55.52%	SNS59398.1
5,6-dimethylbenzimidazole synthase [Blastococcus sp. KM273129]	Blastococcus sp. KM273129	0.92	0.0	55.50%	WP_236834592.1
5,6-dimethylbenzimidazole synthase [Geodermatophilus obscurus]	Geodermatophilus obscurus	0.91	3e-176	55.40%	WP_075013962.1
5,6-dimethylbenzimidazole synthase [Blastococcus sp. KM273128]	Blastococcus sp. KM273128	0.96	0.0	55.39%	WP_236832219.1
5,6-dimethylbenzimidazole synthase [Blastococcus saxobsidens]	Blastococcus saxobsidens	0.96	0.0	55.37%	NEK84689.1
5,6-dimethylbenzimidazole synthase [Geodermatophilus sp. DSM 45219]	Geodermatophilus sp. DSM 45219	0.96	0.0	55.37%	WP_218120630.1
5,6-dimethylbenzimidazole synthase [Janibacter melonis]	Janibacter melonis	0.9	0.0	55.34%	WP_123092889.1
5,6-dimethylbenzimidazole synthase [Geodermatophilus chilensis]	Geodermatophilus chilensis	0.96	4e-176	55.34%	WP_100497992.1
5,6-dimethylbenzimidazole synthase [Actinomycetia bacterium]	Actinomycetia bacterium	0.96	0.0	55.30%	MCA0321977.1
5,6-dimethylbenzimidazole synthase [Modestobacter marinus]	Modestobacter marinus	0.96	6e-179	55.30%	WP_249522535.1
5,6-dimethylbenzimidazole synthase [Modestobacter marinus]	Modestobacter marinus	0.96	2e-178	55.30%	WP_166754385.1
5,6-dimethylbenzimidazole synthase [Allobranchiibius huperziae]	Allobranchiibius huperziae	0.91	0.0	55.29%	WP_246305975.1
cob(II)yrinic acid a,c-diamide reductase [Blastococcus saxobsidens]	Blastococcus saxobsidens	0.96	0.0	55.28%	RZU31125.1
5,6-dimethylbenzimidazole synthase [Geodermatophilus saharensis]	Geodermatophilus saharensis	0.91	4e-175	55.23%	WP_245817471.1
5,6-dimethylbenzimidazole synthase [Modestobacter sp. DSM 44400]	Modestobacter sp. DSM 44400	0.91	0.0	55.21%	WP_254781677.1
5,6-dimethylbenzimidazole synthase [Janibacter sp. HTCC2649]	Janibacter sp. HTCC2649	0.96	0.0	55.19%	WP_009778314.1
5,6-dimethylbenzimidazole synthase [Geodermatophilus normandii]	Geodermatophilus normandii	0.96	0.0	55.13%	WP_245899837.1
5,6-dimethylbenzimidazole synthase [Ornithinibacter aureus]	Ornithinibacter aureus	0.96	0.0	55.11%	WP_246196688.1
hypothetical protein TPCU389_03340 [Cutibacterium acnes]	Cutibacterium acnes	0.7	4e-146	55.10%	BBJ75809.1
5,6-dimethylbenzimidazole synthase [Janibacter corallicola]	Janibacter corallicola	0.96	0.0	55.10%	WP_068251548.1
cob(II)yrinic acid a,c-diamide reductase [Geodermatophilus amargosae]	Geodermatophilus amargosae	0.98	0.0	55.07%	SFT99418.1
5,6-dimethylbenzimidazole synthase [Geodermatophilus aquaeductus]	Geodermatophilus aquaeductus	0.91	1e-174	55.05%	WP_246065733.1
5,6-dimethylbenzimidazole synthase [Geodermatophilus nigrescens]	Geodermatophilus nigrescens	0.91	5e-173	55.05%	WP_083629049.1
5,6-dimethylbenzimidazole synthase [Kytococcus schroeteri]	Kytococcus schroeteri	0.96	0.0	55.05%	PKZ41467.1
putative nicotinate-nucleotide--dimethylbenzimidazole phosphoribosyltransferase [Cutibacterium acnes SK182]	Cutibacterium acnes SK182	0.52	4e-101	55.05%	EGR96021.1
5,6-dimethylbenzimidazole synthase [Micromonospora rosaria]	Micromonospora rosaria	0.96	0.0	55.04%	WP_067370063.1
5,6-dimethylbenzimidazole synthase [Austwickia sp. TVS 96-490-7B]	Austwickia sp. TVS 96-490-7B	0.96	0.0	55.02%	WP_219106061.1
nicotinate-nucleotide--dimethylbenzimidazole phosphoribosyltransferase [Metallococcus carri]	Metallococcus carri	0.52	2e-99	55.02%	WP_235945454.1
phosphoribosyltransferase [Janibacter hoylei PVAS-1]	Janibacter hoylei PVAS-1	0.81	1e-164	54.97%	EKA60493.1
5,6-dimethylbenzimidazole synthase [Blastococcus sp. DSM 44272]	Blastococcus sp. DSM 44272	0.96	0.0	54.95%	WP_089338383.1	a
5,6-dimethylbenzimidazole synthase [Arsenicicoccus sp.]	Arsenicicoccus sp.	0.96	0.0	54.88%	PZU44455.1
nicotinate-nucleotide--dimethylbenzimidazole phosphoribosyltransferase [Geodermatophilus bullaregiensis]	Geodermatophilus bullaregiensis	0.94	1e-168	54.87%	MBM7806549.1
cob(II)yrinic acid a,c-diamide reductase [Blastococcus sp. DSM 44272]	Blastococcus sp. DSM 44272	0.95	0.0	54.83%	SNR82358.1
5,6-dimethylbenzimidazole synthase [Actinomycetia bacterium]	Actinomycetia bacterium	0.96	0.0	54.83%	MCA0336167.1
5,6-dimethylbenzimidazole synthase [Janibacter melonis]	Janibacter melonis	0.96	0.0	54.74%	WP_251720915.1
5,6-dimethylbenzimidazole synthase [Nakamurella panacisegetis]	Nakamurella panacisegetis	0.96	0.0	54.73%	WP_090475595.1
5,6-dimethylbenzimidazole synthase [Dermacoccus nishinomiyaensis]	Dermacoccus nishinomiyaensis	0.91	0.0	54.71%	WP_253184059.1
5,6-dimethylbenzimidazole synthase [Modestobacter caceresii]	Modestobacter caceresii	0.96	0.0	54.71%	WP_036333012.1
5,6-dimethylbenzimidazole synthase [Geodermatophilus tzadiensis]	Geodermatophilus tzadiensis	0.91	1e-173	54.59%	WP_106281687.1
5,6-dimethylbenzimidazole synthase [Janibacter melonis]	Janibacter melonis	0.96	0.0	54.58%	WP_191682027.1
5,6-dimethylbenzimidazole synthase [Janibacter alkaliphilus]	Janibacter alkaliphilus	0.89	0.0	54.49%	WP_179464071.1
5,6-dimethylbenzimidazole synthase [Dermacoccus nishinomiyaensis]	Dermacoccus nishinomiyaensis	0.96	0.0	54.42%	WP_222121132.1
5,6-dimethylbenzimidazole synthase [Dermacoccus nishinomiyaensis]	Dermacoccus nishinomiyaensis	0.96	0.0	54.42%	WP_242600061.1
5,6-dimethylbenzimidazole synthase [Dermacoccus nishinomiyaensis]	Dermacoccus nishinomiyaensis	0.96	0.0	54.42%	MCI0152633.1
5,6-dimethylbenzimidazole synthase [Janibacter melonis]	Janibacter melonis	0.96	0.0	54.41%	WP_236572058.1
5,6-dimethylbenzimidazole synthase [Modestobacter sp. KNN46-3]	Modestobacter sp. KNN46-3	0.96	0.0	54.38%	WP_164701551.1
5,6-dimethylbenzimidazole synthase [Janibacter melonis]	Janibacter melonis	0.96	0.0	54.37%	WP_240341661.1
5,6-dimethylbenzimidazole synthase [Phycicoccus sp. CSK15P-2]	Phycicoccus sp. CSK15P-2	0.91	2e-166	54.36%	MBM6404203.1
5,6-dimethylbenzimidazole synthase [Allobranchiibius sp. CTAmp26]	Allobranchiibius sp. CTAmp26	0.96	0.0	54.35%	WP_208050365.1
nicotinate-nucleotide--dimethylbenzimidazole phosphoribosyltransferase [Allobranchiibius huperziae]	Allobranchiibius huperziae	0.95	0.0	54.32%	NYJ73311.1
5,6-dimethylbenzimidazole synthase [Micromonospora fluostatini]	Micromonospora fluostatini	0.96	0.0	54.29%	TDC00718.1
5,6-dimethylbenzimidazole synthase [Dermacoccus sp. NHGro5]	Dermacoccus sp. NHGro5	0.96	0.0	54.26%	WP_243754790.1
5,6-dimethylbenzimidazole synthase [Dermacoccus sp. SAI-028]	Dermacoccus sp. SAI-028	0.96	0.0	54.26%	WP_200829290.1
5,6-dimethylbenzimidazole synthase [Dermacoccus nishinomiyaensis]	Dermacoccus nishinomiyaensis	0.96	0.0	54.26%	WP_259877706.1
5,6-dimethylbenzimidazole synthase [Dermacoccus nishinomiyaensis]	Dermacoccus nishinomiyaensis	0.96	0.0	54.26%	WP_239303003.1
5,6-dimethylbenzimidazole synthase [Raineyella fluvialis]	Raineyella fluvialis	0.96	0.0	54.24%	WP_153572464.1
5,6-dimethylbenzimidazole synthase [Blastococcus sp. DSM 46786]	Blastococcus sp. DSM 46786	0.96	0.0	54.23%	WP_091934533.1
5,6-dimethylbenzimidazole synthase [Janibacter melonis]	Janibacter melonis	0.96	0.0	54.21%	WP_232311845.1
5,6-dimethylbenzimidazole synthase [Janibacter melonis]	Janibacter melonis	0.96	0.0	54.21%	OAB87274.1
5,6-dimethylbenzimidazole synthase [Janibacter melonis]	Janibacter melonis	0.96	0.0	54.21%	WP_224767047.1
cob(II)yrinic acid a,c-diamide reductase [Blastococcus xanthinilyticus]	Blastococcus xanthinilyticus	0.96	0.0	54.21%	TYP88567.1
nicotinate-nucleotide--dimethylbenzimidazole phosphoribosyltransferase [Janibacter alkaliphilus]	Janibacter alkaliphilus	0.94	0.0	54.19%	NYG37642.1
5,6-dimethylbenzimidazole synthase [Blastococcus sp. TF02A_35]	Blastococcus sp. TF02A_35	0.95	0.0	54.15%	TFV51868.1
5,6-dimethylbenzimidazole synthase [Dermacoccus nishinomiyaensis]	Dermacoccus nishinomiyaensis	0.96	0.0	54.10%	WP_216227596.1
5,6-dimethylbenzimidazole synthase [Dermacoccus nishinomiyaensis]	Dermacoccus nishinomiyaensis	0.96	0.0	54.09%	WP_222122262.1
5,6-dimethylbenzimidazole synthase [Dermacoccus nishinomiyaensis]	Dermacoccus nishinomiyaensis	0.96	0.0	54.09%	WP_202774993.1
5,6-dimethylbenzimidazole synthase [Terracoccus luteus]	Terracoccus luteus	0.96	0.0	54.08%	WP_121034833.1
5,6-dimethylbenzimidazole synthase [Dermacoccus abyssi]	Dermacoccus abyssi	0.92	0.0	54.06%	QEH93315.1
5,6-dimethylbenzimidazole synthase [Dermacoccus barathri]	Dermacoccus barathri	0.92	0.0	54.06%	WP_193644210.1
5,6-dimethylbenzimidazole synthase [Janibacter melonis]	Janibacter melonis	0.96	0.0	54.05%	WP_252974340.1
TPA: 5,6-dimethylbenzimidazole synthase [Janibacter terrae]	Janibacter terrae	0.81	7e-160	54.01%	HBO55335.1
5,6-dimethylbenzimidazole synthase [Phycicoccus endophyticus]	Phycicoccus endophyticus	0.91	8e-164	54.01%	NHI18021.1
cob(II)yrinic acid a,c-diamide reductase [Motilibacter rhizosphaerae]	Motilibacter rhizosphaerae	0.96	0.0	53.97%	RZS91102.1
5,6-dimethylbenzimidazole synthase [Motilibacter rhizosphaerae]	Motilibacter rhizosphaerae	0.96	0.0	53.97%	WP_130491210.1
5,6-dimethylbenzimidazole synthase [Terracoccus luteus]	Terracoccus luteus	0.96	0.0	53.91%	WP_184510980.1
5,6-dimethylbenzimidazole synthase [Blastococcus sp. LR1]	Blastococcus sp. LR1	0.95	7e-180	53.91%	WP_224497795.1
cob(II)yrinic acid a,c-diamide reductase [Ornithinibacter aureus]	Ornithinibacter aureus	1	0.0	53.91%	KAF0832281.1
5,6-dimethylbenzimidazole synthase [Blastococcus sp. TF02-8]	Blastococcus sp. TF02-8	0.96	1e-180	53.90%	RBY95281.1
5,6-dimethylbenzimidazole synthase [Dermacoccus abyssi]	Dermacoccus abyssi	0.92	0.0	53.89%	WP_118912447.1
5,6-dimethylbenzimidazole synthase [Amycolatopsis alkalitolerans]	Amycolatopsis alkalitolerans	0.92	2e-172	53.82%	WP_200834458.1
5,6-dimethylbenzimidazole synthase [Allostreptomyces psammosilenae]	Allostreptomyces psammosilenae	0.96	0.0	53.78%	WP_179813681.1
5,6-dimethylbenzimidazole synthase [Dermacoccus sp. PE3]	Dermacoccus sp. PE3	0.92	0.0	53.71%	WP_047312757.1
5,6-dimethylbenzimidazole synthase [unclassified Dermacoccus]	unclassified Dermacoccus	0.92	0.0	53.71%	WP_129663427.1
5,6-dimethylbenzimidazole synthase [Blastococcus colisei]	Blastococcus colisei	0.96	0.0	53.69%	WP_142026168.1
5,6-dimethylbenzimidazole synthase [Allobranchiibius sp. GilTou38]	Allobranchiibius sp. GilTou38	0.96	0.0	53.69%	WP_208050915.1
5,6-dimethylbenzimidazole synthase [Blastococcus sp. TBT05-19]	Blastococcus sp. TBT05-19	0.95	0.0	53.65%	RBY94803.1
5,6-dimethylbenzimidazole synthase [Terrabacter tumescens]	Terrabacter tumescens	0.96	0.0	53.65%	WP_030201583.1
5,6-dimethylbenzimidazole synthase [Phycicoccus flavus]	Phycicoccus flavus	0.89	1e-165	53.64%	NHA67310.1
5,6-dimethylbenzimidazole synthase [Terrabacter sp. MAHUQ-38]	Terrabacter sp. MAHUQ-38	0.91	5e-177	53.59%	WP_255523744.1
5,6-dimethylbenzimidazole synthase [Intrasporangium flavum]	Intrasporangium flavum	0.96	0.0	53.57%	WP_076263045.1
5,6-dimethylbenzimidazole synthase [Planosporangium mesophilum]	Planosporangium mesophilum	0.89	1e-159	53.53%	WP_240948176.1
5,6-dimethylbenzimidazole synthase [Amycolatopsis alkalitolerans]	Amycolatopsis alkalitolerans	0.96	0.0	53.48%	TNC25860.1
5,6-dimethylbenzimidazole synthase [Dermacoccus sp. Ellin185]	Dermacoccus sp. Ellin185	0.91	0.0	53.42%	WP_083803229.1
5,6-dimethylbenzimidazole synthase [Corynebacterium kroppenstedtii]	Corynebacterium kroppenstedtii	0.91	0.0	53.40%	PZR06241.1
hypothetical protein GCM10009721_14520 [Terrabacter tumescens]	Terrabacter tumescens	0.87	2e-165	53.37%	GGM90202.1
5,6-dimethylbenzimidazole synthase [Dermacoccus sp. Tok2021]	Dermacoccus sp. Tok2021	0.92	3e-180	53.37%	WP_223059292.1
5,6-dimethylbenzimidazole synthase [Corynebacterium kroppenstedtii]	Corynebacterium kroppenstedtii	0.96	0.0	53.37%	WP_204087349.1
5,6-dimethylbenzimidazole synthase [Corynebacterium pseudokroppenstedtii]	Corynebacterium pseudokroppenstedtii	0.96	0.0	53.37%	WP_221924363.1
5,6-dimethylbenzimidazole synthase [Corynebacterium parakroppenstedtii]	Corynebacterium parakroppenstedtii	0.96	0.0	53.30%	WP_260627092.1
5,6-dimethylbenzimidazole synthase [Streptosporangiales bacterium]	Streptosporangiales bacterium	0.96	7e-175	53.30%	MCL2586446.1
hypothetical protein GCM10012283_06610 [Phycicoccus endophyticus]	Phycicoccus endophyticus	0.97	8e-173	53.27%	GGL27035.1
5,6-dimethylbenzimidazole synthase [Jatrophihabitans endophyticus]	Jatrophihabitans endophyticus	0.96	1e-177	53.24%	WP_084181268.1
5,6-dimethylbenzimidazole synthase [Pseudorhodobacter sp.]	Pseudorhodobacter sp.	0.71	3e-145	53.23%	MBC7678372.1
5,6-dimethylbenzimidazole synthase [Blastococcus saxobsidens]	Blastococcus saxobsidens	0.96	1e-172	53.22%	WP_014375557.1
5,6-dimethylbenzimidazole synthase [Actinocorallia herbida]	Actinocorallia herbida	0.96	0.0	53.20%	WP_123667518.1
5,6-dimethylbenzimidazole synthase [Corynebacterium]	Corynebacterium	0.96	0.0	53.14%	WP_197416782.1
5,6-dimethylbenzimidazole synthase [Corynebacterium parakroppenstedtii]	Corynebacterium parakroppenstedtii	0.96	0.0	53.14%	WP_260624090.1
5,6-dimethylbenzimidazole synthase [Corynebacterium parakroppenstedtii]	Corynebacterium parakroppenstedtii	0.96	0.0	53.14%	WP_082089795.1
5,6-dimethylbenzimidazole synthase [Kineosporia sp. R_H_3]	Kineosporia sp. R_H_3	0.95	0.0	53.14%	WP_198954406.1
5,6-dimethylbenzimidazole synthase [Nakamurella sp. PAMC28650]	Nakamurella sp. PAMC28650	0.96	2e-179	53.14%	WP_187091122.1
5,6-dimethylbenzimidazole synthase [Dermacoccus nishinomiyaensis]	Dermacoccus nishinomiyaensis	0.91	0.0	53.09%	WP_242686744.1
5,6-dimethylbenzimidazole synthase [Phycicoccus flavus]	Phycicoccus flavus	0.96	8e-174	53.07%	WP_235950341.1
5,6-dimethylbenzimidazole synthase [Humibacillus xanthopallidus]	Humibacillus xanthopallidus	0.96	0.0	53.06%	WP_141822690.1
cob(II)yrinic acid a,c-diamide reductase [Humibacillus xanthopallidus]	Humibacillus xanthopallidus	0.96	0.0	53.06%	TQN45933.1
5,6-dimethylbenzimidazole synthase [Dermacoccus nishinomiyaensis]	Dermacoccus nishinomiyaensis	0.96	0.0	53.03%	WP_006945368.1
5,6-dimethylbenzimidazole synthase [Dermacoccus abyssi]	Dermacoccus abyssi	0.92	0.0	53.02%	WP_259922157.1
5,6-dimethylbenzimidazole synthase [Gordonia polyisoprenivorans]	Gordonia polyisoprenivorans	0.66	5e-143	53.00%	MBE7195170.1
5,6-dimethylbenzimidazole synthase [Dermacoccus nishinomiyaensis]	Dermacoccus nishinomiyaensis	0.96	0.0	52.88%	WP_200874209.1
5,6-dimethylbenzimidazole synthase [Acidiferrimicrobium australe]	Acidiferrimicrobium australe	0.96	0.0	52.87%	MST32975.1
5,6-dimethylbenzimidazole synthase [unclassified Terrabacter]	unclassified Terrabacter	0.96	0.0	52.82%	WP_056751322.1
5,6-dimethylbenzimidazole synthase [Terrabacter sp. MAHUQ-38]	Terrabacter sp. MAHUQ-38	0.96	0.0	52.82%	MBC9820773.1
5,6-dimethylbenzimidazole synthase [Leekyejoonella antrihumi]	Leekyejoonella antrihumi	0.96	0.0	52.81%	WP_146319746.1
5,6-dimethylbenzimidazole synthase [Planosporangium mesophilum]	Planosporangium mesophilum	0.96	5e-171	52.81%	NJC85020.1
5,6-dimethylbenzimidazole synthase [Planosporangium mesophilum]	Planosporangium mesophilum	0.96	5e-171	52.81%	WP_203935821.1
5,6-dimethylbenzimidazole synthase [Dermacoccus nishinomiyaensis]	Dermacoccus nishinomiyaensis	0.96	0.0	52.72%	NHC30543.1
5,6-dimethylbenzimidazole synthase [Allobranchiibius sp. GilTou73]	Allobranchiibius sp. GilTou73	0.95	0.0	52.66%	WP_233764208.1
5,6-dimethylbenzimidazole synthase [Dermatophilaceae bacterium]	Dermatophilaceae bacterium	0.96	0.0	52.66%	NUR79860.1
5,6-dimethylbenzimidazole synthase [Epidermidibacterium keratini]	Epidermidibacterium keratini	0.9	4e-170	52.65%	QHC02543.1
5,6-dimethylbenzimidazole synthase [Nocardioides panacis]	Nocardioides panacis	0.96	6e-171	52.64%	WP_216937540.1
5,6-dimethylbenzimidazole synthase [Janibacter melonis]	Janibacter melonis	0.96	0.0	52.56%	WP_229299153.1
phosphoribosyltransferase [Terrabacter sp. 28]	Terrabacter sp. 28	0.96	0.0	52.56%	KJK13062.1
5,6-dimethylbenzimidazole synthase [Blastococcus sp. PRF04-17]	Blastococcus sp. PRF04-17	0.91	0.0	52.51%	WP_246987993.1
5,6-dimethylbenzimidazole synthase [Terrabacter sp.]	Terrabacter sp.	0.96	0.0	52.49%	MBW8732070.1	a
5,6-dimethylbenzimidazole synthase [Dermatophilaceae bacterium]	Dermatophilaceae bacterium	0.96	3e-174	52.49%	NUO89374.1
5,6-dimethylbenzimidazole synthase [Intrasporangium chromatireducens]	Intrasporangium chromatireducens	0.76	4e-140	52.49%	WP_034716241.1
5,6-dimethylbenzimidazole synthase [Nocardia sp. DSM 111727]	Nocardia sp. DSM 111727	0.96	8e-165	52.39%	WP_228001323.1
5,6-dimethylbenzimidazole synthase [Actinomycetia bacterium]	Actinomycetia bacterium	0.96	9e-178	52.25%	MBW3640376.1
5,6-dimethylbenzimidazole synthase [Humibacillus xanthopallidus]	Humibacillus xanthopallidus	0.96	4e-176	52.25%	WP_141846757.1
5,6-dimethylbenzimidazole synthase [Actinocorallia populi]	Actinocorallia populi	0.96	0.0	52.20%	WP_106400415.1
5,6-dimethylbenzimidazole synthase [Humibacillus sp. DSM 29435]	Humibacillus sp. DSM 29435	0.96	0.0	52.08%	WP_070192223.1
5,6-dimethylbenzimidazole synthase [Terracoccus sp. 273MFTsu3.1]	Terracoccus sp. 273MFTsu3.1	0.96	0.0	52.07%	WP_020142040.1
5,6-dimethylbenzimidazole synthase [Flavobacterium sp.]	Flavobacterium sp.	0.96	0.0	51.97%	MBC7631514.1
phosphoribosyltransferase [Intrasporangium oryzae NRRL B-24470]	Intrasporangium oryzae NRRL B-24470	0.96	6e-168	51.97%	EWT02380.1
5,6-dimethylbenzimidazole synthase [unclassified Terrabacter]	unclassified Terrabacter	0.96	0.0	51.91%	WP_056775587.1
5,6-dimethylbenzimidazole synthase [Acidimicrobiales bacterium]	Acidimicrobiales bacterium	0.96	1e-180	51.91%	MBV9662139.1
5,6-dimethylbenzimidazole synthase [unclassified Nocardioides]	unclassified Nocardioides	0.96	0.0	51.89%	WP_085871682.1
5,6-dimethylbenzimidazole synthase [Nocardioides luti]	Nocardioides luti	0.96	0.0	51.89%	WP_185255002.1
5,6-dimethylbenzimidazole synthase [Intrasporangium oryzae]	Intrasporangium oryzae	0.96	3e-168	51.88%	WP_034803345.1
5,6-dimethylbenzimidazole synthase [Terrabacter sp. Ter38]	Terrabacter sp. Ter38	0.96	0.0	51.83%	WP_256795851.1
TPA: 5,6-dimethylbenzimidazole synthase [Corynebacterium kroppenstedtii]	Corynebacterium kroppenstedtii	0.67	7e-146	51.83%	HJD69973.1
5,6-dimethylbenzimidazole synthase [Epidermidibacterium keratini]	Epidermidibacterium keratini	0.96	1e-177	51.66%	WP_225983969.1
5,6-dimethylbenzimidazole synthase [Nocardioides aquaticus]	Nocardioides aquaticus	0.96	0.0	51.56%	WP_214058730.1
5,6-dimethylbenzimidazole synthase [Kribbia dieselivorans]	Kribbia dieselivorans	0.67	2e-116	51.54%	WP_068402763.1
5,6-dimethylbenzimidazole synthase [Marmoricola scoriae]	Marmoricola scoriae	0.96	9e-170	51.48%	WP_091726801.1
nicotinate-nucleotide-dimethylbenzimidazole phosphoribosyltransferase [Cutibacterium acnes JCM 18916]	Cutibacterium acnes JCM 18916	0.6	8e-107	51.32%	GAE70793.1
5,6-dimethylbenzimidazole synthase [Marmoricola pocheonensis]	Marmoricola pocheonensis	0.96	1e-154	50.91%	WP_123223353.1
5,6-dimethylbenzimidazole synthase [Modestobacter deserti]	Modestobacter deserti	0.94	2e-162	50.84%	WP_152728990.1
5,6-dimethylbenzimidazole synthase [Modestobacter deserti]	Modestobacter deserti	0.96	2e-165	50.83%	WP_162392609.1
putative phosphoribosyl transferase [Corynebacterium kroppenstedtii DSM 44385]	Corynebacterium kroppenstedtii DSM 44385	0.7	2e-135	50.77%	ACR18202.1
5,6-dimethylbenzimidazole synthase [Dermacoccus nishinomiyaensis]	Dermacoccus nishinomiyaensis	0.51	5e-77	50.59%	PZP02819.1
5,6-dimethylbenzimidazole synthase [Marmoricola aurantiacus]	Marmoricola aurantiacus	0.96	4e-167	50.49%	WP_123389464.1
5,6-dimethylbenzimidazole synthase [Propioniferax innocua]	Propioniferax innocua	0.96	9e-173	50.41%	WP_142092412.1
TPA: 5,6-dimethylbenzimidazole synthase [Dermacoccus sp.]	Dermacoccus sp.	0.52	1e-77	50.29%	HCQ17909.1
5,6-dimethylbenzimidazole synthase [unclassified Nocardioides]	unclassified Nocardioides	0.96	0.0	50.16%	WP_056675245.1
5,6-dimethylbenzimidazole synthase [Dermatophilus congolensis]	Dermatophilus congolensis	0.96	0.0	50.16%	WP_028327512.1
5,6-dimethylbenzimidazole synthase [Dermatophilus congolensis]	Dermatophilus congolensis	0.96	0.0	50.16%	WP_208304268.1
5,6-dimethylbenzimidazole synthase [Dermatophilus congolensis]	Dermatophilus congolensis	0.96	0.0	50.00%	WP_208301852.1
